# Supplementary material for: Delayed Diagnosis of Infective Endocarditis—Analysis of an Endocarditis Network
Source: J Clin Med. 2026 Jan 23;15(3):924. doi: 10.3390/jcm15030924 (PMC12898327; doi:10.3390/jcm15030924)
Supplement: Supplementary file 1 [file jcm-15-00924-s001.zip]

Archive with 1 entries (1 files):
- jcm-4067926-supplementary.pdf
